# Supplementary material for: Discrepancy of C-Reactive Protein, Procalcitonin and Interleukin-6 at Hospitalization: Infection in Patients with Normal C-Reactive Protein, Procalcitonin and High Interleukin-6 Values
Source: J Clin Med. 2022 Dec 9;11(24):7324. doi: 10.3390/jcm11247324 (PMC9783053; doi:10.3390/jcm11247324)
Supplement: Supplementary file 1 [file jcm-11-07324-s001.zip]

Archive with 1 entries (1 files):
- jcm-2040114-supplementary.pdf
